# Supplementary material for: Evaluating the Accuracy of the QCEIMS Approach for Computational Prediction of Electron Ionization Mass Spectra of Purines and Pyrimidines
Source: Metabolites. 2022 Jan 12;12(1):68. doi: 10.3390/metabo12010068 (PMC8779335; doi:10.3390/metabo12010068)
Supplement: Supplementary file 1 [file metabolites-12-00068-s001.zip]

Archive with 1 entries (1 files):
- metabolites-1528116-SM publication.pdf
